# Supplementary material for: Action of Carvacrol on Parascaris sp. and Antagonistic Effect on Nicotinic Acetylcholine Receptors
Source: Pharmaceuticals (Basel). 2021 May 26;14(6):505. doi: 10.3390/ph14060505 (PMC8226574; doi:10.3390/ph14060505)
Supplement: Supplementary file 1 [file pharmaceuticals-14-00505-s001.zip]

Archive with 1 entries (1 files):
- pharmaceuticals-1215551-supplementary.pdf
